# Supplementary material for: Hessebius luculentus, a new species of the genus Hessebius Verhoeff, 1941 from China (Lithobiomorpha, Lithobiidae)
Source: Zookeys. 2018 Mar 7;(741):193–202. doi: 10.3897/zookeys.741.20061 (PMC5904453; doi:10.3897/zookeys.741.20061)
Supplement: XML Treatment for Hessebius luculentus [file zookeys.741.20061-treatment1.xml]

<!DOCTYPE tp:taxon-treatment
  PUBLIC "-//TaxonX//DTD Taxonomic Treatment Publishing DTD v0 20100105//EN" "tax-treatment-NSO.dtd">
<tp:taxon-treatment xmlns:tp="http://www.plazi.org/taxpub"><tp:treatment-meta><kwd-group><label>Taxon classification</label><kwd><named-content xmlns:xlink="http://www.w3.org/1999/xlink" content-type="kingdom">Animalia</named-content></kwd><kwd><named-content xmlns:xlink="http://www.w3.org/1999/xlink" content-type="order">Lithobiomorpha</named-content></kwd><kwd><named-content xmlns:xlink="http://www.w3.org/1999/xlink" content-type="family">Lithobiidae</named-content></kwd></kwd-group><mixed-citation publication-type="journal"><person-group><name><surname>Ma</surname><given-names>Huiqin</given-names></name><name><surname>Lu</surname><given-names>Yanmin</given-names></name><name><surname>Liu</surname><given-names>Haipeng</given-names></name><name><surname>Hou</surname><given-names>Xiaojie</given-names></name><name><surname>Pei</surname><given-names>Sujian</given-names></name></person-group><article-title>
          <italic><tp:taxon-name><tp:taxon-name-part taxon-name-part-type="genus" reg="Hessebius">Hessebius</tp:taxon-name-part> <tp:taxon-name-part taxon-name-part-type="species" reg="luculentus">luculentus</tp:taxon-name-part></tp:taxon-name></italic>, a new species of the genus <italic><tp:taxon-name><tp:taxon-name-part taxon-name-part-type="genus" reg="Hessebius">Hessebius</tp:taxon-name-part></tp:taxon-name></italic> Verhoeff, 1941 from China (<tp:taxon-name><tp:taxon-name-part taxon-name-part-type="order">Lithobiomorpha</tp:taxon-name-part></tp:taxon-name>, <tp:taxon-name><tp:taxon-name-part taxon-name-part-type="family">Lithobiidae</tp:taxon-name-part></tp:taxon-name>)</article-title><source>Zookeys</source><day>7</day><month>3</month><year>2018</year><volume>2018</volume><issue>741</issue><fpage>193</fpage><lpage>202</lpage><pub-id pub-id-type="doi">10.3897/zookeys.741.20061</pub-id></mixed-citation></tp:treatment-meta><tp:nomenclature><tp:taxon-name>
                <tp:taxon-name-part taxon-name-part-type="genus" reg="Hessebius">Hessebius</tp:taxon-name-part>
                <tp:taxon-name-part taxon-name-part-type="species" reg="luculentus">luculentus</tp:taxon-name-part>
                <object-id xmlns:xlink="http://www.w3.org/1999/xlink" content-type="zoobank" xlink:type="simple">http://zoobank.org/CAA43A06-280A-4127-8BE6-C71C5E7A705A</object-id>
              </tp:taxon-name><tp:taxon-status xmlns:xlink="http://www.w3.org/1999/xlink" xlink:type="simple">sp. n.</tp:taxon-status><xref ref-type="fig" rid="F1">Figs 1–8</xref></tp:nomenclature><tp:treatment-sec sec-type="material" id="SECID0ESLAC"><title>Material examined.</title><p>
                <bold>Holotype</bold>: ♀ (Fig. <xref ref-type="fig" rid="F1">1</xref>), body length 19.9 mm, cephalic plate 1.7 mm long, 1.9 mm broad, from the Mountain Yanzhi, Shandan County, Zhangye City, Gansu Province, <named-content xmlns:xlink="http://www.w3.org/1999/xlink" content-type="dwc:verbatimCoordinates" xlink:type="simple"><named-content content-type="geo-json" specific-use="{&#34;type&#34;:&#34;Point&#34;,&#34;coordinates&#34;:[101.683333,38.583333]}" id="NCID0EBMAC" xlink:type="simple">38°35'N, 101°41'E</named-content></named-content>, 1395 m, 28 July 2007, leg. Z. Di, deposited in the School of Life Sciences, Hengshui University, Hengshui, China. <bold>Paratypes</bold>: 4 ♀♀, 4 ♂♂, same data as holotype.</p><fig id="F1" position="float" orientation="portrait"><label>Figures 1–8.</label><caption><p>
                    <italic><tp:taxon-name><tp:taxon-name-part taxon-name-part-type="genus" reg="Hessebius">Hessebius</tp:taxon-name-part> <tp:taxon-name-part taxon-name-part-type="species" reg="luculentus">luculentus</tp:taxon-name-part></tp:taxon-name></italic> sp. n., <bold>1–3</bold> and <bold>8</bold> holotype, male: <bold>1</bold> habitus, dorsal view <bold>2</bold> ocelli and Tömösváry’s organ (<bold>To</bold>), lateral view <bold>3</bold> forcipular coxosternite, ventral view <bold>4–7</bold> paratype, female: <bold>4</bold> anterior margin of forcipular coxosternite, ventral view <bold>5</bold> posterior segments and gonopods, ventral view <bold>6</bold> gonopods, transparent protuberance in dorsolateral view <bold>7</bold> claw of female gonopod, lateral view <bold>8</bold> posterior segments and gonopods, ventral view. Scale bars: 500 μm (<bold>2, 3, 5–8</bold>), 2 mm (<bold>1</bold>); 1 mm (<bold>4</bold>).</p></caption><graphic xmlns:xlink="http://www.w3.org/1999/xlink" xlink:href="zookeys-741-193-g001.jpg" position="float" orientation="portrait" xlink:type="simple" id="oo_189827.jpg"/></fig></tp:treatment-sec><tp:treatment-sec sec-type="etymology" id="SECID0E5NAC"><title>Etymology.</title><p>the specific name <italic><tp:taxon-name><tp:taxon-name-part taxon-name-part-type="genus" reg="Hessebius"/><tp:taxon-name-part taxon-name-part-type="species" reg="luculentus">luculentus</tp:taxon-name-part></tp:taxon-name></italic> refers to the moderately transparent protuberance on the dorsal terminal part of the second article of the female gonopods.</p></tp:treatment-sec><tp:treatment-sec sec-type="diagnosis" id="SECID0EOOAC"><title>Diagnosis.</title><p>
                <italic><tp:taxon-name><tp:taxon-name-part taxon-name-part-type="genus" reg="Hessebius">Hessebius</tp:taxon-name-part></tp:taxon-name></italic> with body length 15.8–19.9 mm, antennae composed of 20 articles; 9–10 ocelli on each side, arranged in 3 irregular rows, terminal ocellus comparatively large; Tömösváry’s organ smaller than the adjacent ocelli; 2+2 coxosternal teeth; porodonts moderately thick, posterolateral to the lateralmost tooth; posterior angles of all tergites without triangular projections; tarsal articulation well defined on legs 1–15; coxal pores 3–6, oval to round, arranged in one row; female gonopods with 2+2 moderately large, coniform spurs; dorsal terminal claw of the third article of the female gonopods simple, but with a small dentation in base; male gonopods short and small, with 3–4 long setae on the terminal segment.</p></tp:treatment-sec><tp:treatment-sec sec-type="description" id="SECID0E2OAC"><title>Description.</title><p>body length: 15.8–19.9 mm, cephalic plate 1.4–1.7 mm long, 1.5–1.9 mm wide; colour: antennal articles yellow-brown; cephalic plate and tergites yellow-brown with a reddish hue, edge of tergites lighter; pleural region and all sternites pale yellow-brown; all legs pale yellow-brown with greyish hue; distal part of forcipules brownish black, basal and proximal parts of forcipules, forcipular coxosternite and <abbrev xmlns:xlink="http://www.w3.org/1999/xlink" xlink:title="tergites" id="ABBRID0EBPAC" xlink:type="simple">TT</abbrev> 14 and 15 darker.</p><p>
                <italic>Antennae</italic>: 20+20 articles, one specimen with 20+22 articles; basal article slightly longer than wide, the second one markedly longer than wide, following articles gradually shortening, distal article up to 4.0 times as long as wide; abundant setae on the antennal surface, less so on the basal articles, gradually increase in density of setae to about sixth article, then more or less constant.</p><p>
                <italic>Cephalic plate</italic> smooth, convex, longer than wide; tiny setae emerging from pores scattered very sparsely over the whole surface; frontal marginal ridge with shallow anterior median furrow; short to long setae scattered along the marginal ridge of the cephalic plate; lateral marginal ridge discontinuous, posterior margin continuous, straight (Fig. <xref ref-type="fig" rid="F1">1</xref>).</p><p>Nine–ten oval to rounded <italic>ocelli</italic> on each side (Fig. <xref ref-type="fig" rid="F1">2</xref>), most of them rounded, domed, translucent, usually darkly pigmented, situated in three irregular rows; the <!--PageBreak-->posterior ones comparatively large; the adjoining ventral ocelli slightly smaller and the adjoining dorsal ones slightly larger.</p><p>
                <italic>Tömösváry’s organ</italic> situated at the anterolateral margin of the cephalic plate, moderately smaller than the adjoining ocelli and lying well apart from them (Fig. <xref ref-type="fig" rid="F1">2</xref>–To).</p><p>
                <italic><tp:taxon-name><tp:taxon-name-part taxon-name-part-type="genus" reg="Coxosternite">Coxosternite</tp:taxon-name-part></tp:taxon-name></italic> subtrapezoidal (Fig. <xref ref-type="fig" rid="F1">3</xref>), anterior margin narrow, lateral margins slightly longer than medial margins; median diastema moderately shallow, broad V-shaped; anterior margin with 2+2 subtriangular small sharp teeth; porodonts slender, lying posterolateral to and separated from the lateralmost tooth (Fig. <xref ref-type="fig" rid="F1">3</xref>), with slight bulge at base; scattered short setae on the ventral side of coxosternite, longer setae near the dental margin, more longer setae near the porodonts.</p><p>All <italic>tergites</italic> smooth, without wrinkles, dorsum slightly convex, tiny setae emerging from pores scattered sparsely over the entire surface, near the margin with few long setae; T 1 narrower posterolaterally than anterolaterally, generally trapezoidal, narrower than the cephalic plate and T 3, obviously longer than T 3, the cephalic plate slightly wider than T 3. Lateral marginal ridges of all tergites continuous. Posterior marginal ridges of <abbrev xmlns:xlink="http://www.w3.org/1999/xlink" xlink:title="tergites" id="ABBRID0EZAAE" xlink:type="simple">TT</abbrev> 1 and 3 straight, continuous; posterior marginal ridges of <abbrev xmlns:xlink="http://www.w3.org/1999/xlink" xlink:title="tergites" id="ABBRID0E4AAE" xlink:type="simple">TT</abbrev> 5, 7 and 8 slightly concave, discontinuous; posterior marginal ridges of <abbrev xmlns:xlink="http://www.w3.org/1999/xlink" xlink:title="tergites" id="ABBRID0EBBAE" xlink:type="simple">TT</abbrev> 10, 12 and 14 concave, discontinuous. Posterior angles of tergites generally rounded, without triangular projections. Miniscule setae scattered sparsely over the surface, more numerous setae on anterior and posterior angles of each tergite, with 2–5 long setae on anterior angles and posterior angles of each tergite.</p><p>Posterior side of <italic>sternites</italic> narrower than anterior, generally trapezoidal, smooth; setae emerging from sparsely scattered pores on the surface and lateral margin, few long setae; a pair of longer setae approximately symmetrical on the surface of the anterior part of each sternite; 1–2 long setae on the surfaces both of the middle part and posterior part of each sternite.</p><p>
                <italic>Legs</italic> robust, tarsal articulation defined on legs 1–15, tarsus 1 longer than tarsus 2. All legs with fairly long curved claws. Legs 1–14 with anterior and posterior accessory spurs; anterior accessory spurs moderately long and slender, forming a moderately small angle with the claw, posterior accessory spurs slightly more robust, forming a comparatively large angle with the claw; leg 15 lacking accessory spurs; short to long setae sparsely scattered over the surface of prefemur, femur and tibia of legs 1–13, more setae on the tarsus, thicker setae scattered evenly over the tarsal surface, one row of thicker setae regularly arranged on the medial ventral side of tibia of legs 1–13, with setae significantly reduced on legs 14 and 15, no thicker setae regularly arranged in one row on the medial ventral side of tibia; legs 14 and 15 slightly thicker than the anterior pairs in the both female and male, especially in male; tarsus 1 5.1–5.3 times as long as wide. Leg plectrotaxy as in table 1.</p><table-wrap id="T1" position="float" orientation="portrait"><label>Table 1.</label><caption><p>Leg plectrotaxy of <italic><tp:taxon-name><tp:taxon-name-part taxon-name-part-type="genus" reg="Hessebius">Hessebius</tp:taxon-name-part> <tp:taxon-name-part taxon-name-part-type="species" reg="luculentus">luculentus</tp:taxon-name-part></tp:taxon-name></italic> sp. n.</p></caption><table id="TID0EQKAC" rules="all"><tbody><tr><td rowspan="2" colspan="1">
                        <bold>Legs</bold>
                      </td><td rowspan="1" colspan="5">
                        <bold>Ventral</bold>
                      </td><td rowspan="1" colspan="5">
                        <bold>Dorsal</bold>
                      </td></tr><tr><td rowspan="1" colspan="1">C</td><td rowspan="1" colspan="1">
                        <abbrev xmlns:xlink="http://www.w3.org/1999/xlink" xlink:title="trochanter" id="ABBRID0EADAE" xlink:type="simple">Tr</abbrev>
                      </td><td rowspan="1" colspan="1">P</td><td rowspan="1" colspan="1">F</td><td rowspan="1" colspan="1">
                        <abbrev xmlns:xlink="http://www.w3.org/1999/xlink" xlink:title="tibia" id="ABBRID0EODAE" xlink:type="simple">Ti</abbrev>
                      </td><td rowspan="1" colspan="1">C</td><td rowspan="1" colspan="1">
                        <abbrev xmlns:xlink="http://www.w3.org/1999/xlink" xlink:title="trochanter" id="ABBRID0EZDAE" xlink:type="simple">Tr</abbrev>
                      </td><td rowspan="1" colspan="1">P</td><td rowspan="1" colspan="1">F</td><td rowspan="1" colspan="1">
                        <abbrev xmlns:xlink="http://www.w3.org/1999/xlink" xlink:title="tibia" id="ABBRID0EHEAE" xlink:type="simple">Ti</abbrev>
                      </td></tr><tr><td rowspan="1" colspan="1">1</td><td rowspan="1" colspan="1"/><td rowspan="1" colspan="1"/><td rowspan="1" colspan="1">mp</td><td rowspan="1" colspan="1">amp</td><td rowspan="1" colspan="1">am</td><td rowspan="1" colspan="1"/><td rowspan="1" colspan="1"/><td rowspan="1" colspan="1">ap</td><td rowspan="1" colspan="1">ap</td><td rowspan="1" colspan="1">a</td></tr><tr><td rowspan="1" colspan="1">2–8</td><td rowspan="1" colspan="1"/><td rowspan="1" colspan="1"/><td rowspan="1" colspan="1">mp</td><td rowspan="1" colspan="1">amp</td><td rowspan="1" colspan="1">am</td><td rowspan="1" colspan="1"/><td rowspan="1" colspan="1"/><td rowspan="1" colspan="1">ap</td><td rowspan="1" colspan="1">ap</td><td rowspan="1" colspan="1">ap</td></tr><tr><td rowspan="1" colspan="1">9</td><td rowspan="1" colspan="1"/><td rowspan="1" colspan="1"/><td rowspan="1" colspan="1">mp</td><td rowspan="1" colspan="1">amp</td><td rowspan="1" colspan="1">am</td><td rowspan="1" colspan="1"/><td rowspan="1" colspan="1"/><td rowspan="1" colspan="1">a(m)p</td><td rowspan="1" colspan="1">ap</td><td rowspan="1" colspan="1">ap</td></tr><tr><td rowspan="1" colspan="1">10–11</td><td rowspan="1" colspan="1"/><td rowspan="1" colspan="1"/><td rowspan="1" colspan="1">mp</td><td rowspan="1" colspan="1">amp</td><td rowspan="1" colspan="1">am</td><td rowspan="1" colspan="1"/><td rowspan="1" colspan="1"/><td rowspan="1" colspan="1">amp</td><td rowspan="1" colspan="1">ap</td><td rowspan="1" colspan="1">ap</td></tr><tr><td rowspan="1" colspan="1">12</td><td rowspan="1" colspan="1"/><td rowspan="1" colspan="1"/><td rowspan="1" colspan="1">mp</td><td rowspan="1" colspan="1">amp</td><td rowspan="1" colspan="1">am</td><td rowspan="1" colspan="1">(m)</td><td rowspan="1" colspan="1"/><td rowspan="1" colspan="1">amp</td><td rowspan="1" colspan="1">ap</td><td rowspan="1" colspan="1">ap</td></tr><tr><td rowspan="1" colspan="1">13</td><td rowspan="1" colspan="1"/><td rowspan="1" colspan="1">(m)</td><td rowspan="1" colspan="1">amp</td><td rowspan="1" colspan="1">amp</td><td rowspan="1" colspan="1">am</td><td rowspan="1" colspan="1">m</td><td rowspan="1" colspan="1"/><td rowspan="1" colspan="1">amp</td><td rowspan="1" colspan="1">ap</td><td rowspan="1" colspan="1">ap</td></tr><tr><td rowspan="1" colspan="1">14</td><td rowspan="1" colspan="1"/><td rowspan="1" colspan="1">m</td><td rowspan="1" colspan="1">amp</td><td rowspan="1" colspan="1">amp</td><td rowspan="1" colspan="1">am</td><td rowspan="1" colspan="1">m</td><td rowspan="1" colspan="1"/><td rowspan="1" colspan="1">amp</td><td rowspan="1" colspan="1">p</td><td rowspan="1" colspan="1">p</td></tr><tr><td rowspan="1" colspan="1">15</td><td rowspan="1" colspan="1"/><td rowspan="1" colspan="1">m</td><td rowspan="1" colspan="1">amp</td><td rowspan="1" colspan="1">am</td><td rowspan="1" colspan="1">a</td><td rowspan="1" colspan="1">m</td><td rowspan="1" colspan="1"/><td rowspan="1" colspan="1">amp</td><td rowspan="1" colspan="1">p</td><td rowspan="1" colspan="1"/></tr></tbody></table><table-wrap-foot><fn><p>Letters in brackets indicate variable spines.</p></fn></table-wrap-foot></table-wrap><p>
                <italic>Coxal pores</italic> 3–6, round, variable in size, arranged in a row; usually 4(5)6(5)6(5)6(5) in males and 3(4)554(4) in females. Coxal pore field set in a relatively shallow groove, the coxal pore-field fringe with prominence. Prominence with short to moderately long setae sparsely scattered over the surface.</p><p>
                <bold>Female</bold> S 15 with anterior margin broader than posterior, generally trapezoidal, posteromedially straight. Short to long sparse setae evenly scattered on surface. Surface of the lateral sternal margin of genital segment well chitinized, posterior margin of genital sternite deeply concave between condyles of gonopods, except for a small, median tongue-shape bulge. Relatively long setae scattered over ventral surface of the genital segment, few setae near S 15. Gonopods: first article fairly broad, bearing many short to moderately long setae about evenly scattered; with 2+2 moderately long and slender, coniform spurs, inner spur slightly smaller than the outer (Fig. <xref ref-type="fig" rid="F1">5</xref>); with 6 robust spines arranged in one irregular row dorsally on the posterior part of the external margin. Second article with approximately ten long setae, arranged in two irregular rows, with nine robust spines lying dorsally on the posterior part of the external margin, 6 of them arranged in an irregular longitudinal row, three of them arranged in an irregular transversal row; the dorsal terminal part extending backwards and forming a moderately transparent protuberance. Third article with 2–3 long setae ventrally, and two short, robust spines lying dorsally on the posterior part of the external margin (Fig. <xref ref-type="fig" rid="F1">6</xref>). Third article with a simple apical claw, and with a very small subtriangular denticle on inner margin (Fig. <xref ref-type="fig" rid="F1">7</xref>).</p><p>
                <bold>Male</bold> S 15 posterior margin narrower than anterior, posteromedially straight; density of setae on the surface of <abbrev xmlns:xlink="http://www.w3.org/1999/xlink" xlink:title="sternites" id="ABBRID0EWNAE" xlink:type="simple">SS</abbrev> 13 and 14 in the male significantly increased, the S 15 is more significant, and the posterior more than the anterior; sternite of genital segment obviously smaller than the female, usually well sclerotized; posterior margin deeply concave between the gonopods, without medial bulge. Long setae scattered on the ventral surface of the genital segment, fewer setae near S 15, fringed with longer setae along the posterior margin; more than the female. Gonopods short, appearing as a small finger-shaped bulge, with 3–4 long setae, apically slightly sclerotized (Fig. <xref ref-type="fig" rid="F1">8</xref>).</p></tp:treatment-sec><tp:treatment-sec sec-type="remarks" id="SECID0E5NAE"><title>Remarks.</title><p>The new species resembles <italic><tp:taxon-name><tp:taxon-name-part taxon-name-part-type="genus" reg="Hessebius">H.</tp:taxon-name-part> <tp:taxon-name-part taxon-name-part-type="species" reg="jangtseanus">jangtseanus</tp:taxon-name-part></tp:taxon-name></italic> (Verhoeff, 1942) from Sichuan Province, Central China, in having 9–10 ocelli on each side of the cephalic plate, 3–6 coxal pores, 2+2 spurs on the first article of the female gonopods, leg pair 15 lacking accessory spurs; but can be easily distinguished from <italic><tp:taxon-name><tp:taxon-name-part taxon-name-part-type="genus" reg="Hessebius">H.</tp:taxon-name-part> <tp:taxon-name-part taxon-name-part-type="species" reg="jangtseanus">jangtseanus</tp:taxon-name-part></tp:taxon-name></italic> by Tömösváry’s organ moderately smaller than the adjoining ocelli versus slightly larger than the adjoining ocelli or as large as the closest ocelli in <italic><tp:taxon-name><tp:taxon-name-part taxon-name-part-type="genus" reg="Hessebius">H.</tp:taxon-name-part> <tp:taxon-name-part taxon-name-part-type="species" reg="jangtseanus">jangtseanus</tp:taxon-name-part></tp:taxon-name></italic>; the dorsal end on the second article of the female gonopods forming a moderately transparent short protuberance instead of forming a long terminal spur pointing backwards as in <italic><tp:taxon-name><tp:taxon-name-part taxon-name-part-type="genus" reg="Hessebius">H.</tp:taxon-name-part> <tp:taxon-name-part taxon-name-part-type="species" reg="jangtseanus">jangtseanus</tp:taxon-name-part></tp:taxon-name></italic>; 15<sup>th</sup> accessory spur absent versus present in <italic><tp:taxon-name><tp:taxon-name-part taxon-name-part-type="genus" reg="Hessebius">H.</tp:taxon-name-part> <tp:taxon-name-part taxon-name-part-type="species" reg="jangtseanus">jangtseanus</tp:taxon-name-part></tp:taxon-name></italic>; and both the 14<sup>th</sup> and 15<sup>th</sup> legs’ dorsal plectrotaxy obviously different: 10311 on legs 14 and 10310 on legs 15 compared to 10322 on legs 14 and 10320 on legs 15 in <italic><tp:taxon-name><tp:taxon-name-part taxon-name-part-type="genus" reg="Hessebius">H.</tp:taxon-name-part> <tp:taxon-name-part taxon-name-part-type="species" reg="jangtseanus">jangtseanus</tp:taxon-name-part></tp:taxon-name></italic>.</p></tp:treatment-sec><tp:treatment-sec sec-type="habitat" id="SECID0EMQAE"><title>Habitat.</title><p>
                <italic><tp:taxon-name><tp:taxon-name-part taxon-name-part-type="genus" reg="Larix">Larix</tp:taxon-name-part></tp:taxon-name></italic> forest at about 1400 m above sea level, in moderately moist habitats under roadside stones and litter of the forest floor.</p><p>To assist in the identification of the Chinese species of <italic><tp:taxon-name><tp:taxon-name-part taxon-name-part-type="genus" reg="Hessebius">Hessebius</tp:taxon-name-part></tp:taxon-name></italic>, the following main morphological characters (table 2) and key to the known Chinese species of the genus based on adult specimens is presented.</p><table-wrap id="T2" position="float" orientation="portrait"><label>Table 2.</label><caption><p>Main morphological characters of the known Chinese species of genus <italic><tp:taxon-name><tp:taxon-name-part taxon-name-part-type="genus" reg="Hessebius">Hessebius</tp:taxon-name-part></tp:taxon-name></italic> Verhoeff, 1941 based on adult specimens.</p></caption><table id="TID0EBLAE" rules="all"><tbody><tr><th rowspan="1" colspan="1"/><th rowspan="1" colspan="1">
                        <italic><tp:taxon-name><tp:taxon-name-part taxon-name-part-type="genus" reg="Hessebius"/><tp:taxon-name-part taxon-name-part-type="species" reg="luculentus">luculentus</tp:taxon-name-part></tp:taxon-name></italic> sp. n.</th><th rowspan="1" colspan="1">
                        <italic><tp:taxon-name><tp:taxon-name-part taxon-name-part-type="genus" reg="Hessebius"/><tp:taxon-name-part taxon-name-part-type="species" reg="jangtseanus">jangtseanus</tp:taxon-name-part></tp:taxon-name></italic>
                      </th><th rowspan="1" colspan="1">
                        <italic><tp:taxon-name><tp:taxon-name-part taxon-name-part-type="genus" reg="Hessebius"/><tp:taxon-name-part taxon-name-part-type="species" reg="longispinipes">longispinipes</tp:taxon-name-part></tp:taxon-name></italic>
                      </th><th rowspan="1" colspan="1">
                        <italic><tp:taxon-name><tp:taxon-name-part taxon-name-part-type="genus" reg="Hessebius"/><tp:taxon-name-part taxon-name-part-type="species" reg="multiforaminis">multiforaminis</tp:taxon-name-part></tp:taxon-name></italic>
                      </th></tr><tr><td rowspan="1" colspan="1">Sources</td><td rowspan="1" colspan="1">this paper</td><td rowspan="1" colspan="1">
                    <xref ref-type="bibr" rid="B13">Verhoeff 1942</xref>; <xref ref-type="bibr" rid="B9">Pei et al. 2010</xref></td><td rowspan="1" colspan="1">
                        <xref ref-type="bibr" rid="B6">Ma et al. 2009</xref>
                      </td><td rowspan="1" colspan="1">
                        <xref ref-type="bibr" rid="B9">Pei et al. 2010</xref>
                      </td></tr><tr><td rowspan="1" colspan="1">Distribution</td><td rowspan="1" colspan="1">China SW<break/> (Gansu)</td><td rowspan="1" colspan="1">China SE (Sichuan)</td><td rowspan="1" colspan="1">China NW (Xinjiang Uygur)</td><td rowspan="1" colspan="1">China SW<break/> (Tibet)</td></tr><tr><td rowspan="1" colspan="1">Body length (mm)</td><td rowspan="1" colspan="1">15.8–19.9</td><td rowspan="1" colspan="1">6.9 – 14.0</td><td rowspan="1" colspan="1">10.7 – 12.6</td><td rowspan="1" colspan="1">18.9 – 22.9</td></tr><tr><td rowspan="1" colspan="1">Number of antennal articles</td><td rowspan="1" colspan="1">20+20</td><td rowspan="1" colspan="1">19+19 – 22+22, commonly 20+20</td><td rowspan="1" colspan="1">17+17 – 19+19, commonly 18+18</td><td rowspan="1" colspan="1">20+20</td></tr><tr><td rowspan="1" colspan="1">Number, arrangement and shape of the ocelli</td><td rowspan="1" colspan="1">9 – 10<break/> in 3 irregular rows, oval to rounded, commonly rounded</td><td rowspan="1" colspan="1">9–12, oval to round,<break/> in 3 rows</td><td rowspan="1" colspan="1">1+3, 2,<break/> oval to rounded, commonly oval,<break/> in 2 irregular rows</td><td rowspan="1" colspan="1">13 (1+5,4,3)–15<break/> oval to rounded, commonly rounded,<break/> in 3 irregular rows</td></tr><tr><td rowspan="1" colspan="1">Posterior ocellus</td><td rowspan="1" colspan="1">oval, small</td><td rowspan="1" colspan="1">oval to round, comparatively large</td><td rowspan="1" colspan="1">oval, larger than the seriate ocelli</td><td rowspan="1" colspan="1">bigger than the seriate ocelli</td></tr><tr><td rowspan="1" colspan="1">Seriate ocelli</td><td rowspan="1" colspan="1">the adjoining ventral ocelli slightly smaller, the adjoining dorsal ocelli slightly larger</td><td rowspan="1" colspan="1">moderately small, approximately equal in size</td><td rowspan="1" colspan="1">moderately small, approximately equal in size; posterosuperior ocellus of the same size or slightly larger than other seriate ocelli</td><td rowspan="1" colspan="1">moderately small, approximately equal in size except the posterosuperior ocellus comparatively larger than other seriate ocelli</td></tr><tr><td rowspan="1" colspan="1">Tömösváry’s organ</td><td rowspan="1" colspan="1">moderately smaller than the adjoining ocelli</td><td rowspan="1" colspan="1">moderately large, rounded, slightly bigger than the adjoining ocelli or as big as the closest ocelli</td><td rowspan="1" colspan="1">moderately small, nearly rounded, about same size as the adjoining ocelli</td><td rowspan="1" colspan="1">very small, rounded; comparatively close to the adjoining ocelli</td></tr><tr><td rowspan="1" colspan="1">Number and arrangement of coxosternal teeth</td><td rowspan="1" colspan="1">2+2, triangular</td><td rowspan="1" colspan="1">2+2, moderately sharp</td><td rowspan="1" colspan="1">2+2, triangular, terminal part of each tooth slightly blunt</td><td rowspan="1" colspan="1">2+2, comparatively sharp, terminal part of each tooth approximately blunt</td></tr><tr><td rowspan="1" colspan="1">Porodont</td><td rowspan="1" colspan="1">porodonts slender, lying posterolateral to the lateralmost, apart from the tooth</td><td rowspan="1" colspan="1">moderately thickset</td><td rowspan="1" colspan="1">moderately stout, just posterolateral to the lateral tooth, without bulge near the base</td><td rowspan="1" colspan="1">moderately stout, just posterolateral and moderately far from the lateral tooth, without bulge near their base</td></tr><tr><td rowspan="1" colspan="1">Tergites</td><td rowspan="1" colspan="1">smooth</td><td rowspan="1" colspan="1">smooth</td><td rowspan="1" colspan="1">moderately smooth, without wrinkles</td><td rowspan="1" colspan="1">moderately rough, with some wrinkles</td></tr><tr><td rowspan="1" colspan="1">Number of coxal pores</td><td rowspan="1" colspan="1">usually 4(5)6(5)6(5)6(5) in males and 3(4)554(4) in females.</td><td rowspan="1" colspan="1">4454 (Verhoeff, 1942); or 4–6</td><td rowspan="1" colspan="1">2–5: usually 2343 (male); 3444, 2444 (female)</td><td rowspan="1" colspan="1">4–7: usually 6766, 7777, 5666, 5666 (male); 5676, 5564, 4554, 66(7)6(5) (female)</td></tr><tr><td rowspan="1" colspan="1">Shape of coxal pores</td><td rowspan="1" colspan="1">round</td><td rowspan="1" colspan="1">ovate to round</td><td rowspan="1" colspan="1">round or slightly ovate, small to moderately large</td><td rowspan="1" colspan="1">round or slightly ovate, small to moderately large</td></tr><tr><td rowspan="1" colspan="1">Tarsus 1–tarsus 2 articulation on legs 1–13</td><td rowspan="1" colspan="1">well–defined</td><td rowspan="1" colspan="1">not well–defined</td><td rowspan="1" colspan="1">not well–defined</td><td rowspan="1" colspan="1">not well–defined</td></tr><tr><td rowspan="1" colspan="1">Male 14<sup>th</sup> leg</td><td rowspan="1" colspan="1">slightly thicker than 1–13 legs</td><td rowspan="1" colspan="1">thicker than 1–13 legs</td><td rowspan="1" colspan="1">moderately thicker and stronger than 1–13 legs, more thicker and stronger than female</td><td rowspan="1" colspan="1">markedly thicker and stronger than 1–13 legs,</td></tr><tr><td rowspan="1" colspan="1">Male 15<sup>th</sup> leg</td><td rowspan="1" colspan="1">slightly thicker than 1–13 legs</td><td rowspan="1" colspan="1">thicker than 1–13 legs</td><td rowspan="1" colspan="1">moderately thicker and stronger than 1–13 legs; more thicker and stronger than in female</td><td rowspan="1" colspan="1">markedly thicker and stronger than in 1–13 legs</td></tr><tr><td rowspan="1" colspan="1">Dorsal sulci on male 14<sup>th</sup> and 15<sup>th</sup> legs</td><td rowspan="1" colspan="1">absent</td><td rowspan="1" colspan="1">absent</td><td rowspan="1" colspan="1">a comparatively obvious dorsal furrow on the tibia of legs 14 and 15</td><td rowspan="1" colspan="1">two comparatively obvious shallow dorsal furrow on the tibia of legs 14 and 15</td></tr><tr><td rowspan="1" colspan="1">DaC spine</td><td rowspan="1" colspan="1">on (12<sup>th</sup>) 13<sup>th</sup>–15<sup>th</sup> legs</td><td rowspan="1" colspan="1">on 13<sup>th</sup>–15<sup>th</sup> legs</td><td rowspan="1" colspan="1">on 9<sup>th</sup>–15<sup>th</sup> legs</td><td rowspan="1" colspan="1">on 12<sup>th</sup>–15<sup>th</sup> legs</td></tr><tr><td rowspan="1" colspan="1">14<sup>th</sup> accessory spur</td><td rowspan="1" colspan="1">present on both anterior and posterior side of the claw</td><td rowspan="1" colspan="1">present on both anterior and posterior side of the claw</td><td rowspan="1" colspan="1">absent</td><td rowspan="1" colspan="1">present on both anterior and posterior side of the claw</td></tr><tr><td rowspan="1" colspan="1">15<sup>th</sup> accessory spur</td><td rowspan="1" colspan="1">absent</td><td rowspan="1" colspan="1">present</td><td rowspan="1" colspan="1">absent</td><td rowspan="1" colspan="1">absent</td></tr><tr><td rowspan="1" colspan="1">Number and shape of spurs on female gonopods</td><td rowspan="1" colspan="1">2+2 moderately long and slender, bullet-shaped</td><td rowspan="1" colspan="1">2+2, thick, bullet–shaped</td><td rowspan="1" colspan="1">2+2, moderately long, bullet–shaped, the inner slightly smaller and more anterior than the outer</td><td rowspan="1" colspan="1">2+2, moderately long, bullet–shaped</td></tr><tr><td rowspan="1" colspan="1">Shape of dorsal terminal thorn on 2<sup>nd</sup> article of female gonopods</td><td rowspan="1" colspan="1">extending backwards and forming a moderately transparent protuberance</td><td rowspan="1" colspan="1">moderately feeble long terminal spur pointing backwards</td><td rowspan="1" colspan="1">strongly extending backwards and forming a thick and long terminal thorn</td><td rowspan="1" colspan="1">strongly extending backwards and forming a thick terminal protuberance</td></tr><tr><td rowspan="1" colspan="1">Apical claw of female gonopods (and lateral denticles)</td><td rowspan="1" colspan="1">simple, with a very small subtriangular denticle on inner margin</td><td rowspan="1" colspan="1">simple, only with one small ventral triangular denticle</td><td rowspan="1" colspan="1">simple, slender and sharp, with moderately small protuberance on both ventral and dorsal sides, the dorsal one more anterior; usually 3 moderately long setae</td><td rowspan="1" colspan="1">simple and broad</td></tr><tr><td rowspan="1" colspan="1">Male gonopods</td><td rowspan="1" colspan="1">short, appearing as a small fingered bulge, with 3–4 long setae, apically slightly sclerotized</td><td rowspan="1" colspan="1">short and small, only a small hemispherical bulge, with 1–2 long setae on the surface, tip slightly sclerotised</td><td rowspan="1" colspan="1">short and small, only a small hemispherical bulge, with 2 long setae on surface, terminal slightly sclerotised</td><td rowspan="1" colspan="1">short and small, only a small hemispherical bulge, with 6–8 long setae on surface, terminal slightly sclerotised</td></tr></tbody></table></table-wrap></tp:treatment-sec><ref-list><ref id="B13"><mixed-citation xmlns:xlink="http://www.w3.org/1999/xlink" xlink:type="simple">
          <person-group><name name-style="western"><surname>Verhoeff</surname><given-names>KW</given-names></name></person-group> (<year>1942</year>) <article-title>Chilopoden aus innerasiatischen Hochgebirgen.</article-title> <source>Zoologischer Anzeiger</source> <volume>137</volume>: <fpage>35</fpage>–<lpage>52</lpage>.</mixed-citation></ref><ref id="B9"><mixed-citation xmlns:xlink="http://www.w3.org/1999/xlink" xlink:type="simple">
          <person-group><name name-style="western"><surname>Pei</surname><given-names>SJ</given-names></name><name name-style="western"><surname>Ma</surname><given-names>HQ</given-names></name><name name-style="western"><surname>Zapparoli</surname><given-names>M</given-names></name><name name-style="western"><surname>Zhu</surname><given-names>MS</given-names></name></person-group> (<year>2010</year>) <article-title>A review of the Chinese species of <italic><tp:taxon-name><tp:taxon-name-part taxon-name-part-type="genus">Hessebius</tp:taxon-name-part></tp:taxon-name></italic> Verhoeff, 1941 (<tp:taxon-name><tp:taxon-name-part taxon-name-part-type="class">Chilopoda</tp:taxon-name-part></tp:taxon-name>: <tp:taxon-name><tp:taxon-name-part taxon-name-part-type="order">Lithobiomorpha</tp:taxon-name-part></tp:taxon-name>: <tp:taxon-name><tp:taxon-name-part taxon-name-part-type="family">Lithobiidae</tp:taxon-name-part></tp:taxon-name>).</article-title> <source>Zootaxa</source> <volume>2631</volume>: <fpage>51</fpage>–<lpage>61</lpage>.</mixed-citation></ref><ref id="B6"><mixed-citation xmlns:xlink="http://www.w3.org/1999/xlink" xlink:type="simple">
          <person-group><name name-style="western"><surname>Ma</surname><given-names>HQ</given-names></name><name name-style="western"><surname>Pei</surname><given-names>SJ</given-names></name><name name-style="western"><surname>Zhu</surname><given-names>MS</given-names></name></person-group> (<year>2009</year>) <article-title>A new species of the Genus <italic><tp:taxon-name><tp:taxon-name-part taxon-name-part-type="genus">Hessebius</tp:taxon-name-part></tp:taxon-name></italic> Verhoeff, 1941 (<tp:taxon-name><tp:taxon-name-part taxon-name-part-type="order">Lithobiomorpha</tp:taxon-name-part></tp:taxon-name>: <tp:taxon-name><tp:taxon-name-part taxon-name-part-type="family">Lithobiidae</tp:taxon-name-part></tp:taxon-name>).</article-title> <source>Entomological News</source> <volume>20</volume>: <fpage>195</fpage>–<lpage>200</lpage>. <ext-link xlink:type="simple" ext-link-type="doi" xlink:href="10.3157/021.120.0211">https://doi.org/10.3157/021.120.0211</ext-link></mixed-citation></ref></ref-list></tp:taxon-treatment>
